# Supplementary material for: The Ceramide Synthase Subunit Lac1 Regulates Cell Growth and Size in Fission Yeast
Source: Int J Mol Sci. 2021 Dec 28;23(1):303. doi: 10.3390/ijms23010303 (PMC8745161; doi:10.3390/ijms23010303)
Supplement: Supplementary file 1 [file ijms-23-00303-s001.zip]

Archive with 1 entries (1 files):
- ijms-1504827-SI.pdf
